# Supplementary material for: KBN2201 Attenuates High-Fat Diet-Induced Adipose Tissue Expansion and Body Weight Gain in Male Mice
Source: Int J Mol Sci. 2026 Jul 9;27(14):6155. doi: 10.3390/ijms27146155 (PMC13410170; doi:10.3390/ijms27146155)
Supplement: Supplementary file 1 [file ijms-27-06155-s001.zip]

Archive with 1 entries (1 files):
- ijms-4390974-supplementary.pdf
